# Supplementary material for: Comparison of Phenotype and Genotype Virulence and Antimicrobial Factors of Salmonella Typhimurium Isolated from Human Milk
Source: Int J Mol Sci. 2023 Mar 7;24(6):5135. doi: 10.3390/ijms24065135 (PMC10048834; doi:10.3390/ijms24065135)
Supplement: Supplementary file 1 [file ijms-24-05135-s001.zip]

Archive with 4 entries (4 files):
- Suplement_tab_S4_fig_S1_S2_S3_S4.pdf
- Tabel S3.pdf
- Table S1. SPI strain of Salmonella enterica subsp. enterica Typhimurium 4i1,2_69M using Center for Genomic Epidemiology.pdf
- Table S2. SPI, genes with locus, product and function. Secondary structure of genes with insertions and deletions in Salmonella Typhimurium LT2 and Salmonella Typhimurium 69 based on reports from Phy.xlsx
