# Supplementary material for: Comparison of Phenotype and Genotype Virulence and Antimicrobial Factors of Salmonella Typhimurium Isolated from Human Milk
Source: Int J Mol Sci. 2023 Mar 7;24(6):5135. doi: 10.3390/ijms24065135 (PMC10048834; doi:10.3390/ijms24065135)
Supplement: Supplementary file 1 [file ijms-24-05135-s001.zip › Table S2. SPI, genes with locus, product and function. Secondary structure of genes with insertions and deletions in Salmonella Typhimurium LT2 and Salmonella Typhimurium 69 based on reports from Phy.xlsx]

## Sheet: Arkusz1
SPI	Start	Stop	Strand	Locus Tag	Gene	Product	Function	name	localization
SPI-14	926722	927471	+	CLPNMC_04395	fixA (cai operon)	Electron transfer flavoprotein subunit beta	anaerobic carnitine reduction; amine and polyamine metabolism pathway
SPI-14	927482	928429	+	CLPNMC_04400	fixB (cai operon )	Putative electron transfer flavoprotein alpha subunit	anaerobic carnitine reduction; amine and polyamine metabolism pathway
SPI-14	928462	928659	+	CLPNMC_04405	-	Acyl dehydratase
SPI-14	928723	929886	+	CLPNMC_04410	caiA	Putative acyl-CoA dehydrogenase	catalysing the irreversible reduction of crotonobetainyl-CoA to gamma-butyrobetainyl-CoA	crotonobetainyl-CoA reductase/dehydrogenase	cytoplasmatic
SPI-14	929911	930102	+	CLPNMC_04415		hypothetical protein
SPI-14	930335	932020	+	CLPNMC_04420	fixX	Electron transfer flavoprotein-ubiquinone oxidoreductase	iron binding	ferredoxin-like protein
SPI-14	932026	932916	-	CLPNMC_04425	lysR	Putative transcriptional regulator, LysR family	activates the transcription of the lysA gene encoding diaminopimelate decarboxylase. LysR is also a negative regulator of its own expression.	transcriptional activator protein LysR
SPI-5	1175310	1175397	+	CLPNMC_05445	Ser_trna	tRNA-Ser	catalyzes the attachment of serine to tRNA(Ser); is also able to aminoacylate tRNA(Sec) with serine, to form the misacylated tRNA L-seryl-tRNA(Sec), which will be further converted into selenocysteinyl-tRNA(Sec)		protein-DNA complex
SPI-5	1175536	1176216	-	CLPNMC_05450	pipA	type III secretion system effector protease PipA	SPI-5 encodes at least five genes, pipD, sigD/sopB, sigE, pipB and pipA, all of which contribute to enteropathogenesis as assessed in a calf model of infection	type III secretion system effector protease PipA
SPI-5	1176438	1177313	-	CLPNMC_05455	pipB	SPI-2 type III secretion system effector PipB	Effector proteins function to alter host cell physiology and promote bacterial survival in host tissues. Does not appear to be required for the formation or the maintenance of either Salmonella-containing vacuole (SCV) or the Salmonella-induced filaments (Sifs). Not required for intracellular replication in phagocytic cells.	secreted effector protein PipB
SPI-5	1177433	1177531	+	CLPNMC_05460	isrI	isrI Hfq binding RNA			-
SPI-5	1177861	1178202	-	CLPNMC_05465	sigE	type III secretion system chaperone SigE	molecular chaperone required for SopB/SigD stabilization and secretion	chaperone protein SigE	cytoplasm
SPI-5	1178219	1179904	-	CLPNMC_05470	sopB	SPI-1 type III secretion system effector inositol phosphate phosphatase SopB,	ATPase component of the type III secretion system (T3SS), also called injectisome, which is used to inject bacterial effector proteins into eukaryotic host cells . Acts as a molecular motor to provide the energy that is required for the export of proteins (Probable). Required for type III secretion apparatus (T3SA) formation, proper protein secretion, host cell invasion and virulence.	ATPase component of the type III secretion system (T3SS)	cytoplasm, associated with the membrane, presumably through interactions with other components of the SPI-1-encoded T3SS
SPI-5	1180407	1180517	-	CLPNMC_05475		hypothetical protein
SPI-5	1180626	1182188	-	CLPNMC_05480	pepD	Dipeptidase		aminoacyl-histidine dipeptidase (Peptidase D)	cytosol
SPI-5	1182268	1183632	-	CLPNMC_05485	kdpD	Sensor protein		histidine kinase	multi-pass membrane protein
SPI-5	1183625	1184362	-	CLPNMC_05490	ompR	DNA-binding response regulator	member of the two-component regulatory system EnvZ/OmpR involved in osmoregulation (particularly of genes ompF and ompC) as well as other genes. Plays a central role in both acid and osmotic stress responses. Binds to the promoter of both ompC and ompF; at low osmolarity it activates ompF transcription, while at high osmolarity it represses ompF and activates ompC transcription	DNA-binding dual transcriptional regulator OmpR	cytoplasm
SPI-2	1475251	1475979	-	CLPNMC_07010	soxR	HTH merR-type domain-containing protein	Activates the transcription of the soxS gene which itself controls the superoxide response regulon. SoxR contains a 2Fe-2S iron-sulfur cluster that may act as a redox sensor system that recognizes superoxide. The variable redox state of the Fe-S cluster is employed in vivo to modulate the transcriptional activity of SoxR in response to specific types of oxidative stress.	redox-sensitive transcriptional activator SoxR
SPI-2	1476158	1476796	-	CLPNMC_07015	ssrB	DNA-binding response regulator	Effector proteins function to alter host cell physiology and promote bacterial survival in host tissues. This protein is a kinase, which is required for SPI-2 TTSS-dependent F-actin meshwork formation in infected host cells.	Secreted effector kinase SteC	Secreted via type III secretion system 2 (SPI-2 TTSS), and delivered into the host cytoplasm. Localizes on or close to the Salmonella-containing vacuole (SCV) membrane, and to SPI-2-induced F-actin structures.
SPI-2	1476827	1479589	-	CLPNMC_07020	ssrA	hybrid sensor histidine kinase/response regulator	Effector proteins function to alter host cell physiology and promote bacterial survival in host tissues. This protein is a kinase, which is required for SPI-2 TTSS-dependent F-actin meshwork formation in infected host cells.	Secreted effector kinase SteC	Secreted via type III secretion system 2 (SPI-2 TTSS), and delivered into the host cytoplasm. Localizes on or close to the Salmonella-containing vacuole (SCV) membrane, and to SPI-2-induced F-actin structures.
SPI-2	1480008	1480391	+	CLPNMC_07025	spiC	SPI-2 type III secretion system protein SpiC	Virulence protein that plays a central role in mammalian macrophage infection, by inhibiting phagosome-lysosome fusion and cellular trafficking. May act by disrupting the function of the mammalian HOOK3 protein, a protein involved in the cellular traffic.	Salmonella pathogenicity island 2 protein C	Translocated into the cytosol of macrophages via the Salmonella pathogenicity island 2 (SPI-2) type III secretion system that functions intracellularly to translocate proteins across the phagosomal membrane. Cytoplasmic in infected macrophages.
SPI-2	1480393	1481886	+	CLPNMC_07030	spiA	SPI-2 type III secretion system protein SpiA	Component of the type III secretion system (T3SS), also called injectisome, which is used to inject bacterial effector proteins into eukaryotic host cells.Forms a ring-shaped multimeric structure with an apparent central pore in the outer membrane. Required for secretion of some type III-secreted effectors including the SpvB exotoxin.	SPI-2 type 3 secretion system secretin	cell outer membrane
SPI-2	1481867	1483078	+	CLPNMC_07035	ssaD	SctD family type III secretion system inner membrane ring subunit SsaD		Secretion system apparatus protein	integral component of membrane
SPI-2	1483086	1483328	+	CLPNMC_07040	ssaE	YscE family type III secretion system co-chaperone SsaE	ATPase component of the type III secretion system (T3SS), also called injectisome, which is used to inject bacterial effector proteins into eukaryotic host cells. Acts as a molecular motor to provide the energy that is required for the export of proteins. Required for type III secretion apparatus (T3SA) formation, secretion of a subset of SPI-2 effectors and virulence. May play a critical role in…	SPI-2 type 3 secretion system ATPase
SPI-2	1483595	1483918	+	CLPNMC_07045	sseA	SPI-2 type III secretion system chaperone SseA	Functions as a type III secretion system (TTSS) chaperone, which is required for SseB and SseD accumulation and secretion. May have a direct role in secretion of SseB and SseD, or may facilitate their correct folding, for efficient secretion and function. Required for survival and replication within epithelial cells and macrophages	ype III secretion system chaperone SseA	cytoplasm, may associate with the inner membrane.
SPI-2	1483925	1484515	+	CLPNMC_07050	sseB	SPI-2 type III secretion system translocon protein SseB	Effector proteins function to alter host cell physiology and promote bacterial survival in host tissues. May act as a translocator that mediates translocation of SPI-2 TTSS effector proteins from intraphagosomal bacterial cells into the host cells. SseB is required for correct localization of SseC and SseD on the bacterial cell surface.	Secreted effector protein SseB	Cell surface. Secreted via type III secretion system 2 (SPI-2 TTSS). After secretion, localizes mainly on the surface of the bacterial cell.
SPI-2	1484512	1484985	+	CLPNMC_07055	sscA	SycD/LcrH family type III secretion system chaperone SscA	ATPase component of the type III secretion system (T3SS), also called injectisome, which is used to inject bacterial effector proteins into eukaryotic host cells. Acts as a molecular motor to provide the energy that is required for the export of proteins.Required for type III secretion apparatus (T3SA) formation, secretion of a subset of SPI-2 effectors and virulence.May play a critical role in T…	SPI-2 type 3 secretion system ATPase	Cytoplasm. Can associate with the membrane regardless of the presence of the other ATPase-associated components.
SPI-2	1484988	1486442	+	CLPNMC_07060	sseC	SPI-2 type III secretion system translocon protein SseC	Effector proteins function to alter host cell physiology and promote bacterial survival in host tissues. May act as a translocator that mediates translocation of SPI-2 TTSS effector proteins from intraphagosomal bacterial cells into the host cells.	Secreted effector protein SseC	Secreted via type III secretion system 2 (SPI-2 TTSS). After secretion, localizes mainly on the surface of the bacterial cell.
SPI-2	1486458	1487045	+	CLPNMC_07065	sseD	SPI-2 type III secretion system translocon protein SseD	Effector proteins function to alter host cell physiology and promote bacterial survival in host tissues. May act as a translocator that mediates translocation of SPI-2 TTSS effector proteins from intraphagosomal bacterial cells into the host cells.	Secreted effector protein SseD	Secreted via type III secretion system 2 (SPI-2 TTSS). After secretion, localizes mainly on the surface of the bacterial cell
SPI-2	1487048	1487464	+	CLPNMC_07070	sseE	LcrR family type III secretion system chaperone SseE		Secretion system effector
SPI-2	1487522	1487950	+	CLPNMC_07075	sscB	SycD/LcrH family type III secretion system chaperone SscB	ATPase component of the type III secretion system (T3SS), also called injectisome, which is used to inject bacterial effector proteins into eukaryotic host cells. Acts as a molecular motor to provide the energy that is required for the export of proteins. Acts as a molecular motor to provide the energy that is required for the export of proteins . Required for type III secretion apparatus (T3SA) …	SPI-2 type 3 secretion system ATPase	cytoplasm, can associate with the membrane regardless of the presence of the other ATPase-associated components.
SPI-2	1487966	1488748	+	CLPNMC_07080	sseF	type III secretion system effector SseF		Secretion system effector	integral component of membrane
SPI-2	1488745	1489434	+	CLPNMC_07085	sseG	type III secretion system effector SseG		Secretion system effector	integral component of membrane
SPI-2	1489528	1489743	+	CLPNMC_07090	ssaG	type III secretion system needle filament protein SsaG	protein secretion by the type III secretion system	Secretion system apparatus	type III secretion system complex
SPI-2	1489721	1490011	+	CLPNMC_07095		Type III secretion system protein SsaH		Secretion system apparatus
SPI-2	1490008	1490271	+	CLPNMC_07100	ssaI	SctI family type III secretion system inner rod subunit SsaI		Secretion system apparatus	type III secretion system complex
SPI-2	1490268	1491017	+	CLPNMC_07105	ssaJ	SPI-2 type III secretion system apparatus lipoprotein SsaJ	Component of Salmonella pathogenicity island 2 (SPI-2) type III secretion system, required for secretion of some type III-secreted effectors including the SpvB toxin.	Secretion system apparatus lipoprotein SsaJ	cell outer membrane
SPI-2	1491332	1491583	+	CLPNMC_07110		Pathogenicity island protein
SPI-2	1491580	1492254	+	CLPNMC_07115	ssaK	SPI-2 type III secretion system apparatus protein SsaK	Component of the type III secretion system (T3SS), also called injectisome, which is used to inject bacterial effector proteins into eukaryotic host cells. Acts as a regulator of the SsaN/SctN2 ATPase activity.	SPI-2 type 3 secretion system stator protein	detected in both the soluble and membrane fractions.
SPI-2	1492244	1493236	+	CLPNMC_07120	ssaL	SPI-2 type III secretion system apparatus protein SsaL		Secretion system apparatus protein SsaL	outer membrane
SPI-2	1493294	1493662	+	CLPNMC_07125	ssaM	SPI-2 type III secretion system apparatus protein SsaM		Secretion system apparatus protein SsaM
SPI-2	1493647	1495692	+	CLPNMC_07130	ssaV	SPI-2 type III secretion system apparatus protein SsaV	Component of Salmonella pathogenicity island 2 (SPI-2) type III secretion system, required for secretion of some type III-secreted effectors including the SpvB toxin.	Secretion system apparatus protein SsaV	multi-pass membrane protein
SPI-2	1495682	1496983	+	CLPNMC_07135	ssaN	SctN family type III secretion system ATPase SsaN		Protein-secreting ATPase	cytoplasm
SPI-2	1496932	1497363	+	CLPNMC_07140	ssaO	Secretion system apparatus protein SsaO		Secretion system apparatus protein SsaO
SPI-2	1497344	1497718	+	CLPNMC_07145	ssaP	SPI-2 type III secretion system apparatus protein SsaP		Secretion system apparatus protein SsaP
SPI-12	2340884	2343250	-	CLPNMC_11385	sspH2	SPI-2 type III secretion system effector E3 ubiquitin transferase SspH2	Effector proteins function to alter host cell physiology and promote bacterial survival in host tissues. This protein is an E3 ubiquitin ligase that interferes with host's ubiquitination pathway.	E3 ubiquitin-protein ligase SspH2	Peripheral membrane protein, secreted
SPI-12	2343919	2344710	-	CLPNMC_11390		Phage tail protein
SPI-12	2344731	2345012	+	CLPNMC_11395	isrG	isrG Hfq binding RNA
SPI-12	2344839	2345216	+	CLPNMC_11400		Virulence protein MsgA-like protein		Virulence protein MsgA
CS54_island	2626078	2627427	+	CLPNMC_12765	xseA	Exodeoxyribonuclease 7 large subunit	Bidirectionally degrades single-stranded DNA into large acid-insoluble oligonucleotides, which are then degraded further into small acid-soluble oligonucleotides.	Exodeoxyribonuclease 7 large subunit	ctytoplasm
CS54_island	2627589	2633522	-	CLPNMC_12770	shdA	AIDA autotransporter-like protein		C-terminal region of AIDA-like protein	cell outer membrane
CS54_island	2634402	2641709	-	CLPNMC_12775	ratB	putative outer membrane protein
CS54_island	2641875	2647454	-	CLPNMC_12780		hypothetical protein
CS54_island	2647592	2648551	-	CLPNMC_12785		Membrane protein
CS54_island	2648609	2650801	-	CLPNMC_12790	sinH	intimin-like inverse autotransporter SinH		Intimin-like protein	cell outer membrane
CS54_island	2651147	2651368	-	CLPNMC_12795		DUF1407 domain-containing protein
CS54_island	2651457	2652929	-	CLPNMC_12800	der	GTPase Der	GTPase that plays an essential role in the late steps of ribosome biogenesis	GTPase Der
SPI-9	2827583	2839057	+	CLPNMC_13740	bapA	biofilm-associated protein BapA		Biofilm-associated protein BapA
SPI-9	2839059	2839403	-	CLPNMC_13745	isrL	isrL Hfq binding RNA
SPI-9	2839122	2840531	+	CLPNMC_13750	tolC	TolC family outer membrane protein		Outer membrane channel	efflux pump complex, outer membrane
SPI-9	2840528	2842708	+	CLPNMC_13755	sunT	Type I secretion protein, ATP-binding protein
SPI-9	2842689	2843879	+	CLPNMC_13760	emrA	Membrane fusion protein (MFP) family protein		Multidrug resistance secretion protein	integral component of membrane
C63PI	3005849	3006193	-	CLPNMC_14435		Nitrous oxide-stimulated promoter family protein		Nitrous oxide-stimulated promoter family protein
C63PI	3006375	3007292	+	CLPNMC_14440	sitA	iron/manganese ABC transporter substrate-binding protein SitA		Fur regulated Salmonella iron transporter
C63PI	3007289	3008110	+	CLPNMC_14445	sitB	iron/manganese ABC transporter ATP-binding protein SitB		Fur regulated Salmonella iron transporter	ATP-binding cassette (ABC) transporter complex
C63PI	3008107	3008967	+	CLPNMC_14450	sitC	iron/manganese ABC transporter permease subunit SitC		Fur regulated Salmonella iron transporter	Multi-pass membrane protein
C63PI	3008958	3009806	+	CLPNMC_14455	sitD	iron/manganese ABC transporter permease subunit SitD		Fur regulated Salmonella iron transporter	Multi-pass membrane protein
C63PI/SPI-1	3009905	3010771	-	CLPNMC_14460	avrA	type III secretion system YopJ family effector AvrA		Putative inner membrane protein
SPI-1	3010814	3010973	+	CLPNMC_14465	STnc590	Salmonella enterica sRNA STnc590
SPI-1	3010974	3011729	-	CLPNMC_14470	sprB	transcriptional regulator		Transcriptional regulator
SPI-1	3012114	3013001	-	CLPNMC_14475	hilC	AraC family transcriptional regulator		AraC family transcriptional regulator, Invasion regulatory protein
SPI-1	3013346	3013798	-	CLPNMC_14480	orgC	type III secretion system effector OrgC		Putative cytoplasmic protein
SPI-1	3013795	3014475	-	CLPNMC_14485	orgB,sctL	type III secretion system stator OrgB		Needle complex export protein
SPI-1	3014432	3015010	-	CLPNMC_14490	orgA,sctK	type III secretion system accessory cytosolic protein OrgA	Oxygen-regulated protein required for bacterial internalization.	Oxygen-regulated invasion protein OrgA
SPI-1	3015003	3015761	-	CLPNMC_14495	prgK (prgHIJK operon)	type III secretion system inner membrane ring lipoprotein PrgK	Required for invasion of epithelial cells. Could be involved in protein secretion.	Lipoprotein PrgK	cell outer membrane
SPI-1	3015758	3016063	-	CLPNMC_14500	prgJ (prgHIJK operon)	type III secretion system inner rod protein PrgJ	Required for invasion of epithelial cells.	Protein PrgJ
SPI-1	3016082	3016324	-	CLPNMC_14505	prgI (prgHIJK operon)	type III secretion system needle filament protein PrgI	Required for invasion of epithelial cells.	Protein PrgI	type III protein secretion system complex
SPI-1	3016349	3017584	-	CLPNMC_14510	prgH (prgHIJK operon)	type III secretion system inner membrane ring protein PrgH	Required for invasion of epithelial cells.	Protein PrgH	cell membrane
SPI-1	3017843	3018772	+	CLPNMC_14515	hilD	AraC family transcriptional regulator		Transcriptional regulator HilD
SPI-1	3018773	3019082	+			hilD 3'UTR
SPI-1	3019863	3021524	+	CLPNMC_14520	hilA	transcriptional regulator HilA	The main transcriptional regulator of the Salmonella pathogenicity island 1 (SPI1) gene expression. Activates the expression of invasion genes by a direct action at their promoters and also indirectly by increasing the level of InvF. Also binds upstream of prgH and directly activates the expression of prgHIJK operon.	Transcriptional regulator HilA	cytosol
SPI-1	3021542	3022024	+	CLPNMC_14525	iagB	SPI-1 type III secretion system invasion protein IagB		Invasion protein IagB
SPI-1	3022078	3023685	-	CLPNMC_14530	sptP	SPI-1 type III secretion system effector GTPase-activating protein SptP	Effector proteins function to alter host cell physiology and promote bacterial survival in host tissues. This protein includes tyrosine phosphatase and GTPase activating protein (GAP) activities. After bacterial internalization, GAP mediates the reversal of the cytoskeletal changes induced by SopE. This function is independent of its tyrosine phosphatase activity, which remains unclear.	Secreted effector protein SptP	Secreted via type III secretion system 1 (SPI-1 TTSS), and delivered into the host cytoplasm.
SPI-1	3023696	3024088	-	CLPNMC_14535	sicP	chaparone for SptP	Molecular chaperone required for SptP stabilization and secretion.	Chaperone protein SicP	cytoplasm
SPI-1	3024115	3024375	-	CLPNMC_14540		Doubtful CDS found within S typhi pathogenicity island
SPI-1	3024419	3024667	-	CLPNMC_14545	iacP	putative acyl carrier protein	Acyl carrier protein.	Probable acyl carrier protein IacP	cytoplasm
SPI-1	3024686	3026743	-	CLPNMC_14550	sipA	SPI-1 type III secretion system effector SipA		Cell invasion protein SipA	Secreted via the type III secretion system 1 (SPI-1 TTSS).
SPI-1	3026762	3027793	-	CLPNMC_14555	sipD	SPI-1 type III secretion system needle tip complex protein SipD		Cell invasion protein SipD	Secreted via the type III secretion system 1 (SPI-1 TTSS).
SPI-1	3027864	3029093	-	CLPNMC_14560	sipC	SPI-1 type III secretion system needle tip complex protein SipC	Actin-binding protein that interferes with host cell actin cytoskeleton. Nucleates actin polymerization and condensates actin filaments into cables (bundling). SipA potenciates SipC activity and both are required for an efficient bacterial internalization by the host cell.	Cell invasion protein SipC	secreted via the type III secretion system 1 (SPI-1 TTSS) and inserted into the host cell plasma membrane.
SPI-1	3029121	3030902	-	CLPNMC_14565	sipB	SPI-1 type III secretion system needle tip complex protein SipB	Required for entry into the host cell through presentation or delivery of SipC at the host cell plasma membrane. Along with SipC, is necessary for the transfer of other effector proteins into the host cell. Induces macrophage apoptosis either by binding and activating the proapoptotic enzyme caspase-1 (caspase-1 dependent), resulting in the release of interleukin-1 beta active form, or by disrupt…	Cell invasion protein SipB	Secreted via the type III secretion system 1 (SPI-1 TTSS), inserted into the phagosomal membrane and subsequently released into the host cell cytoplasm.
SPI-1	3030905	3031402	-	CLPNMC_14570	sicA	SycD/LcrH family type III secretion system chaperone SicA	Type III secretion-associated chaperone required for SipB and SipC stabilization. Prevents premature association of SipB with SipC, which may lead to their targeting for degradation. Along with InvF, required for transcription activation of sigDE (sopB pipC), sicAsipBCDA, and sopE.	Chaperone protein SicA	cytoplasm
SPI-1	3031540	3032610	-	CLPNMC_14575	spaS	SPI-1 type III secretion system export apparatus protein SpaS
SPI-1	3032597	3033388	-	CLPNMC_14580	spaR	SPI-1 type III secretion system export apparatus protein SpaR
SPI-1	3033392	3033652	-	CLPNMC_14585	spaQ	SPI-1 type III secretion system export apparatus protein SpaQ
SPI-1	3033678	3034352	-	CLPNMC_14590	spaP	SPI-1 type III secretion system export apparatus protein SpaP
SPI-1	3034342	3035253	-	CLPNMC_14595	spaO	SPI-1 type III secretion system protein SpaO
SPI-1	3035253	3036263	-	CLPNMC_14600	spaN	SPI-1 type III secretion system protein SpaN
SPI-1	3036263	3036706	-	CLPNMC_14605	spaM	SPI-1 type III secretion system protein SpaM
SPI-1	3036684	3037979	-	CLPNMC_14610	invC	SctN family type III secretion system ATPase InvC
SPI-1	3037976	3038383	-	CLPNMC_14615	spaK	SPI-1 type III secretion system chaperone SpaK
SPI-1	3038407	3040464	-	CLPNMC_14620	invA	type III secretion system export apparatus protein InvA	Involved in the invasion of the cells of the intestinal epithelium. Could be involved in the translocation of the InvE protein.	Invasion protein InvA	Multi-pass membrane protein
SPI-1	3040489	3041607	-	CLPNMC_14625	invE	type III secretion system gatekeeper InvE	nvolved in the triggering of intracellular events that lead to microbial internalization. These events include increase in calcium level, redistribution of actin microfilaments, and changes in the normal structure of the microvilli. Encoded within the type III secretion system (SPI-1 TTSS), it is essential for the translocation of protein effectors into host cells. Forms a complex with SipB and S…	Invasion protein InvE	peripheral membrane protein, probably associated with a bacterial membrane-localized protein.
SPI-1	3041604	3043292	-	CLPNMC_14630	invG	type III secretion system outer membrane ring protein InvG	Component of the type III secretion system (T3SS), also called injectisome, which is used to inject bacterial effector proteins into eukaryotic host cells. Forms a ring-shaped multimeric structure with an apparent central pore in the outer membrane.	Type 3 secretion system secretin	cell outer membrane
SPI-1	3043289	3044038	-	CLPNMC_14635	invF	Invasion protein InvF	Transcriptional regulator required for the expression of several genes encoding type III secretion system SPI1 effector proteins. The interaction with SicA is necessary for the activation of sigDE (sopB pipC), sicAsipBCDA, and sopE.	Invasion protein InvF
SPI-1	3044396	3044839	+	CLPNMC_14640	invH	SPI-1 type III secretion system invasion lipoprotein InvH	Involved in the synthesis of the type III secretion system (T3SS), also called injectisome, which is used to inject bacterial effector proteins into eukaryotic host cells. Pilot protein that is required for the proper localization of the secretin InvG/SctC in the outer membrane. Required for the secretion of the Sip virulence factors.	SPI-1 type 3 secretion system pilotin	cell outer membrane
SPI-1	3044931	3045021	+	CLPNMC_14645	InvR	Invasion gene-associated RNA
SPI-1	3045719	3046051	+	CLPNMC_14655		DUF1493 domain-containing protein
SPI-1	3046324	3046650	-	CLPNMC_14660		hypothetical protein
SPI-1	3047348	3047629	+	CLPNMC_14665		ABC transporter
SPI-1	3047626	3048153	+	CLPNMC_14670	rimI	Acetyltransferase
SPI-1	3048226	3048402	-	CLPNMC_14675		Putative cytoplasmic protein
SPI-1	3048778	3049434	+	CLPNMC_14680	pphB	Serine/threonine-protein phosphatase 2
SPI-1	3050286	3052853	+	CLPNMC_14685	mutS	DNA mismatch repair protein MutS			Insertion Site fhlA/mutS
SPI-13	3276832	3278157	-	CLPNMC_15785	ripA	itaconate CoA-transferase RipA/Ict
SPI-13	3278182	3278709	-	CLPNMC_15790		LysR family transcriptional regulator
SPI-13	3278733	3279575	-	CLPNMC_15795	citE	Citrate lyase
SPI-13	3279667	3280545	+	CLPNMC_15800	ripR	itaconate degradation transcriptional regulator RipR
SPI-3	3946918	3948300	-	CLPNMC_19045		Glycoside-pentoside-hexuronide family transporter
SPI-3	3948588	3948682	+	CLPNMC_19050	SeC_trna	tRNA-SeC
SPI-3	3948999	3949343	-	CLPNMC_19055		Ybl27
SPI-3	3950021	3951211	+	CLPNMC_19060		AAA family ATPase
SPI-3	3951211	3951558	+	CLPNMC_19065		C-terminal region of SugR
SPI-3	3951745	3952782	+	CLPNMC_19070	rhuM	DNA-binding protein
SPI-3	3952894	3953067	-	CLPNMC_19075		hypothetical protein
SPI-3	3954081	3954698	+	CLPNMC_19080		RmbA
SPI-3	3954773	3957640	+	CLPNMC_19085	misL	putative autotransporter
SPI-3	3957735	3958199	-	CLPNMC_19090		YqeJ protein
SPI-3	3958210	3959067	-	CLPNMC_19095	cadC1	OmpR/PhoB-type domain-containing protein
SPI-3	3959851	3960531	+	CLPNMC_19100	pncA	Putative hydrolase YcaC
SPI-3	3960760	3961239	-	CLPNMC_19105		Membrane protein
SPI-3	3961440	3961532	-	CLPNMC_19110	mgtR	Protein MgtR
SPI-3	3961554	3964280	-	CLPNMC_19115	mgtB	Mg2+ transport protein
SPI-3	3964500	3965183	-	CLPNMC_19120	mgtC	Mg2+ transport protein
SPI-3	3965367	3965479	-			Salmonella mgtC leader RNA
SPI-3	3965704	3966606	+	CLPNMC_19125	yicL	Uncharacterized inner membrane transporter YicL
SPI-4	4477753	4477790	+			JUMPstart RNA
SPI-4	4477873	4478505	+	CLPNMC_21630	siiA	SPI-4 type I secretion system auxiliary protein SiiA
SPI-4	4478502	4479890	+	CLPNMC_21635		MotA-ExbB domain-containing protein
SPI-4	4479880	4481199	+	CLPNMC_21640	siiC	SPI-4 type I secretion system protein SiiC
SPI-4	4481196	4482473	+	CLPNMC_21645	siiD	SPI-4 type I secretion system protein SiiD
SPI-4	4482490	4499169	+	CLPNMC_21650	siiE	non-fimbrial adhesin SiiE
SPI-4	4499209	4501275	+	CLPNMC_21655	siiF	SPI-4 type I secretion system protein SiiF
								yacH
								ratB
								avrA
								lpfD
